# Supplementary material for: Recovery of Nd3+ and Dy3+ from E-Waste Using Adsorbents from Spent Tyre Rubbers: Batch and Column Dynamic Assays
Source: Molecules. 2024 Dec 29;30(1):92. doi: 10.3390/molecules30010092 (PMC11722004; doi:10.3390/molecules30010092)
Supplement: Supplementary file 1 [file molecules-30-00092-s001.zip]

Archive with 1 entries (1 files):
- molecules-3368255-supplementary.pdf
